# Supplementary material for: Accuracy and depth evaluation of clinical low pass genome sequencing in the detection of mosaic aneuploidies and CNVs
Source: BMC Med Genomics. 2023 Nov 17;16:294. doi: 10.1186/s12920-023-01703-8 (PMC10656965; doi:10.1186/s12920-023-01703-8)
Supplement: Supplementary file 2 — Supplementary Material 2 [file 12920_2023_1703_MOESM2_ESM.xlsx]

## Sheet: Title page
Accuracy and depth evaluation of clinical low pass genome sequencing in the detection of mosaic aneuploidies and CNVs
Running title: Accuracy and depth evaluation of LP GS for mosaicism
Authors: Yanqiu Liu1,†, Shengju Hao2,†, Xueqin Guo3,†, Linlin Fan4, Zhihong Qiao4, Yaoshen Wang4, Xiaoli Wang5, Jianfen man3, Lina Wang3, Xiaoming Wei3, Huanhuan Peng6, Zhiyu Peng7, Yan Sun7,*, Lijie Song4,8,*
1Jiangxi Maternal and Child Health Hospital Affiliated to Nanchang Medical College, Nanchang, Jiangxi 33000, China. 2Medical Genetics Center, Gansu Provincial Clinical Research Center for Birth Defects and Rare Diseases, Gansu Provincial Maternity and Child-care Hospital, Lanzhou, 730050, China. 3Clin Lab, BGI Genomics, Wuhan 430074, China. 4Clin Lab, BGI Genomics, Tianjin 300308, China. 5Clin La…
*Correspondence: Yan Sun (sunyan2@bgi.com), Lijie Song (songlijie@bgi.com)
#Yanqiu Liu, Shengju Hao, Xueqin Guo contributed equally to this work.

## Sheet: Table S1
Table S1 Sample information.
Sample name	Aneuploidy/CNV	Gender	Chr	Start	End	Length	Disease
S1	del(22q11.21q11.21,1.62M)	M	22	18773002	20393660	1620659	DiGeorge syndrome
S2	del(7q11.23q11.23,1.71M)	M	7	72535448	74247833	1712386	Williams-Beuren Syndrome
S3	del(17p13.3p13.3,3.14M)	F	17	1	3137346	3137346	Miller-Dieker syndrome
S4	del(4p16.3p16.1,7.18M)	F	4	10004	7192608	7182605	Wolf-Hirschhorn Syndrome
S5	del(4p16.3p16.1,7.67M)	M	4	10004	7675299	7665296	Wolf-Hirschhorn Syndrome
S6	del(4p16.3p16.1,9.88M)	M	4	10004	9890928	9880925	Wolf-Hirschhorn Syndrome
S7	del(7q11.23,1.48M)	M	7	72682338	74158284	1475947	Williams-Beuren Syndrome
S8	del(17p13.3,1.74M)	M	17	1	1743464	1743464	Miller-Dieker Syndrome
S9	dup(8p23.1p23.1,2.08M)	M	8	9438801	11523174	2084374	Chromosome 8p23.1 duplication syndrome
S10	dup(2q13q13,3.37M)	M	2	110440442	113814914	3374473	NA
S11	del(17p11.2p11.2)	M	17	16735531	20373037	3637507	Smith-Magenis Syndrome
S12	del(15q11.2q13.1,5.69M)	M	15	22554928	28248612	5693685	Prader-Willi syndrome/Angelman syndrome
S13	del(4p16.3p16.1,7.67M)	M	4	10004	7675299	7665296	Wolf-Hirschhorn Syndrome
S14	dup(16q23.2q24.3,9.69M)	M	16	80571047	90261674	9690628	NA
S15	del(1p36.33p36.22)	M	1	707086	11560514	10853429	Chromosome 1p36 Deletion Syndrome
S16	dup(3q27.2q29,12.87M)	M	3	185077444	197946596	12869153	NA
S17	del(18p11.32p11.21,14.54M)	M	18	1	14544432	14544432	Chromosome 18p Deletion Syndrome
S18	del(5p15.33p15.2,14.91M)	M	5	10429	14916997	14906569	Cri du Chat Syndrome
S19	dup(2p25.3p24.2,17.79M)	M	2	10001	17795995	17785995	NA
S20	dup(15q25.1q26.3,23.48M)	M	15	79036409	102520345	23483937	Chromosome 15q26 overgrowth syndrome
S21	Trisomy 21	M	21	1	48129895	48129895	Trisomy 21
S22	Trisomy 22	M	22	1	51304566	51304566	Trisomy 22
S23	del(18q11.1q23,59.48M)	M	18	18510898	77986090	59475193	Chromosome 18q deletion syndrome
S24	Trisomy 18	M	18	1	78077248	78077248	Trisomy 18
S25	Trisomy 17	M	17	1	81195210	81195210	Trisomy 17
S26	Trisomy 16	M	16	1	90354753	90354753	Trisomy 16
S27	Trisomy 13	M	13	1	115169878	115169878	Trisomy 13
S28	negative	F

## Sheet: Table S2
Table S2. Overview of sequencing data of simulated samples and virtual samples.
Type	Sample name	Theoretical mosaic level	Total bases (G)	Map rate	Unique reads (M)	Depth
simulated sample	S1	0.03	2.9	0.9505	61.8975	0.722137
simulated sample	S1	0.05	2.9	0.9504	61.968	0.72296
simulated sample	S1	0.1	2.9	0.9501	62.1296	0.724845
simulated sample	S1	0.15	2.9	0.9498	62.2736	0.726525
simulated sample	S1	0.2	2.9	0.9496	62.4008	0.728009
simulated sample	S1	0.25	2.9	0.9493	62.5074	0.729253
simulated sample	S1	0.3	2.9	0.949	62.5971	0.730299
simulated sample	S1	0.35	2.9	0.9488	62.6697	0.731147
simulated sample	S1	0.4	2.9	0.9488	62.7234	0.731773
simulated sample	S2	0.03	2.9	0.9506	61.9139	0.722329
simulated sample	S2	0.05	2.9	0.9506	61.9928	0.72325
simulated sample	S2	0.1	2.9	0.9506	62.1822	0.725459
simulated sample	S2	0.15	2.9	0.9505	62.35	0.727416
simulated sample	S2	0.2	2.9	0.9505	62.5013	0.729182
simulated sample	S2	0.25	2.9	0.9504	62.6334	0.730723
simulated sample	S2	0.3	2.9	0.9504	62.7455	0.732031
simulated sample	S2	0.35	2.9	0.9503	62.8419	0.733156
simulated sample	S2	0.4	2.9	0.9503	62.9193	0.734058
simulated sample	S3	0.03	2.9	0.9503	61.8979	0.722142
simulated sample	S3	0.05	2.9	0.9501	61.967	0.722949
simulated sample	S3	0.1	2.9	0.9497	62.1334	0.724889
simulated sample	S3	0.15	2.9	0.9492	62.2823	0.726627
simulated sample	S3	0.2	2.9	0.9487	62.417	0.728199
simulated sample	S3	0.25	2.9	0.9482	62.5339	0.729562
simulated sample	S3	0.3	2.9	0.9477	62.6368	0.730763
simulated sample	S3	0.35	2.9	0.9472	62.7206	0.73174
simulated sample	S3	0.4	2.9	0.9468	62.792	0.732573
simulated sample	S4	0.03	2.9	0.9503	61.8769	0.721897
simulated sample	S4	0.05	2.9	0.9501	61.9326	0.722547
simulated sample	S4	0.1	2.9	0.9495	62.0586	0.724017
simulated sample	S4	0.15	2.9	0.949	62.1612	0.725214
simulated sample	S4	0.2	2.9	0.9484	62.2443	0.726184
simulated sample	S4	0.25	2.9	0.9478	62.3033	0.726872
simulated sample	S4	0.3	2.9	0.9473	62.3419	0.727323
simulated sample	S4	0.35	2.9	0.9467	62.3599	0.727532
simulated sample	S4	0.4	2.9	0.9461	62.3572	0.727501
simulated sample	S5	0.03	2.9	0.9497	61.8344	0.721401
simulated sample	S5	0.05	2.9	0.949	61.8638	0.721744
simulated sample	S5	0.1	2.9	0.9474	61.9286	0.7225
simulated sample	S5	0.15	2.9	0.9458	61.9807	0.723108
simulated sample	S5	0.2	2.9	0.9442	62.0203	0.72357
simulated sample	S5	0.25	2.9	0.9426	62.0443	0.72385
simulated sample	S5	0.3	2.9	0.941	62.0604	0.724037
simulated sample	S5	0.35	2.9	0.9393	62.0617	0.724053
simulated sample	S5	0.4	2.9	0.9377	62.0519	0.723938
simulated sample	S6	0.03	2.9	0.9498	61.8433	0.721505
simulated sample	S6	0.05	2.9	0.9493	61.8755	0.721881
simulated sample	S6	0.1	2.9	0.9479	61.9331	0.722553
simulated sample	S6	0.15	2.9	0.9465	61.9591	0.722856
simulated sample	S6	0.2	2.9	0.9451	61.9576	0.722839
simulated sample	S6	0.25	2.9	0.9438	61.9252	0.722461
simulated sample	S6	0.3	2.9	0.9424	61.8637	0.721743
simulated sample	S6	0.35	2.9	0.941	61.7696	0.720645
simulated sample	S6	0.4	2.9	0.9396	61.6464	0.719207
virtual sample	S7	0.03	2.82	0.9283	56.544	0.65968
virtual sample	S7	0.05	2.67	0.9549	58.3845	0.681153
virtual sample	S7	0.1	1.67	0.9542	36.5467	0.426378
virtual sample	S7	0.15	2.99	0.9513	65.0691	0.75914
virtual sample	S7	0.2	2.52	0.9565	55.1557	0.643483
virtual sample	S7	0.25	2.69	0.9566	58.2902	0.680052
virtual sample	S7	0.3	3	0.9544	64.1119	0.747972
virtual sample	S7	0.35	3.5	0.9324	72.135	0.841575
virtual sample	S7	0.4	3.21	0.9562	68.5826	0.80013
virtual sample	S8	0.03	2.62	0.9389	56.1531	0.655119
virtual sample	S8	0.05	2.87	0.9328	60.3281	0.703828
virtual sample	S8	0.1	2.66	0.9361	55.7396	0.650296
virtual sample	S8	0.15	2.77	0.9498	60.4082	0.704763
virtual sample	S8	0.2	3.95	0.9407	81.6143	0.952167
virtual sample	S8	0.25	3.46	0.9364	72.6229	0.847267
virtual sample	S8	0.3	1.87	0.9263	39.0727	0.455849
virtual sample	S8	0.35	3.84	0.9434	82.0814	0.957616
virtual sample	S8	0.4	3.99	0.9393	84.934	0.990896
virtual sample	S9	0.03	3.06	0.9308	63.2925	0.738413
virtual sample	S9	0.05	2.84	0.9377	60.1667	0.701945
virtual sample	S9	0.1	3.22	0.9482	68.3184	0.797048
virtual sample	S9	0.15	2.27	0.9415	47.9955	0.559948
virtual sample	S9	0.2	1.98	0.9435	42.4266	0.494977
virtual sample	S9	0.25	2.67	0.9427	57.2127	0.667482
virtual sample	S9	0.3	3.55	0.9433	74.2262	0.865972
virtual sample	S9	0.35	1.89	0.9316	39.6089	0.462104
virtual sample	S9	0.4	3.49	0.9438	73.6572	0.859334
virtual sample	S10	0.03	4.08	0.9089	82.3586	0.96085
virtual sample	S10	0.05	2.75	0.9526	58.5869	0.683514
virtual sample	S10	0.1	2.02	0.9543	43.2263	0.504307
virtual sample	S10	0.15	3.08	0.9535	66.4876	0.775689
virtual sample	S10	0.2	3.16	0.9408	66.2525	0.772945
virtual sample	S10	0.25	2.05	0.9461	41.3386	0.482283
virtual sample	S10	0.3	1.53	0.9435	30.3345	0.353903
virtual sample	S10	0.35	2.59	0.9413	54.5375	0.636271
virtual sample	S10	0.4	2.07	0.9339	43.423	0.506602
virtual sample	S11	0.03	2.22	0.9463	48.3282	0.563829
virtual sample	S11	0.05	3.96	0.9503	85.4861	0.997338
virtual sample	S11	0.1	2.22	0.9495	48.25	0.562917
virtual sample	S11	0.15	2.91	0.9468	62.5695	0.729977
virtual sample	S11	0.2	2.87	0.9499	61.4728	0.717182
virtual sample	S11	0.25	2.63	0.9457	56.4157	0.658183
virtual sample	S11	0.3	2.01	0.9466	43.1895	0.503878
virtual sample	S11	0.35	3.2	0.9326	67.0883	0.782697
virtual sample	S11	0.4	3.39	0.9419	71.6787	0.836252
virtual sample	S12	0.03	3.25	0.9438	69.77	0.813983
virtual sample	S12	0.05	3.99	0.9495	86.6973	1.01147
virtual sample	S12	0.1	1.99	0.9273	41.5205	0.484406
virtual sample	S12	0.15	2.57	0.9405	52.2298	0.609348
virtual sample	S12	0.2	2.68	0.942	56.9227	0.664098
virtual sample	S12	0.25	2.08	0.9304	43.5347	0.507905
virtual sample	S12	0.3	2.64	0.952	56.6216	0.660585
virtual sample	S12	0.35	3.42	0.9497	73.9838	0.863144
virtual sample	S12	0.4	3.14	0.9439	66.9847	0.781488
virtual sample	S13	0.03	3.72	0.9327	77.6905	0.906389
virtual sample	S13	0.05	2.98	0.9498	63.9565	0.746159
virtual sample	S13	0.1	2.95	0.9541	63.803	0.744368
virtual sample	S13	0.15	3.43	0.9536	74.8183	0.87288
virtual sample	S13	0.2	2.64	0.9574	56.9437	0.664343
virtual sample	S13	0.25	2.3	0.9543	49.3608	0.575876
virtual sample	S13	0.3	1.7	0.9501	35.114	0.409663
virtual sample	S13	0.35	3.89	0.9291	81.2139	0.947496
virtual sample	S13	0.4	2.68	0.9528	56.387	0.657848
virtual sample	S14	0.03	3.04	0.9351	64.8983	0.757147
virtual sample	S14	0.05	3.01	0.9536	64.7073	0.754919
virtual sample	S14	0.1	2.67	0.9533	57.729	0.673505
virtual sample	S14	0.15	2.95	0.9556	62.871	0.733495
virtual sample	S14	0.2	3.32	0.9379	70.0406	0.81714
virtual sample	S14	0.25	2.25	0.9463	45.3103	0.528621
virtual sample	S14	0.3	1.49	0.9328	31.9837	0.373144
virtual sample	S14	0.35	3.14	0.95	67.5118	0.787637
virtual sample	S14	0.4	3.03	0.9411	64.2762	0.749889
virtual sample	S15	0.03	3.5	0.9478	76.0426	0.887164
virtual sample	S15	0.05	2.14	0.9541	46.4721	0.542174
virtual sample	S15	0.1	3.53	0.9524	75.5317	0.881203
virtual sample	S15	0.15	2.99	0.9537	65.4506	0.76359
virtual sample	S15	0.2	2.37	0.9549	51.3528	0.599116
virtual sample	S15	0.25	2.17	0.9485	45.9603	0.536204
virtual sample	S15	0.3	2.43	0.9534	50.596	0.590286
virtual sample	S15	0.35	1.94	0.9331	40.5534	0.473123
virtual sample	S15	0.4	2.95	0.9548	63.2999	0.738498
virtual sample	S16	0.03	2.92	0.9484	62.6788	0.731253
virtual sample	S16	0.05	3.29	0.9543	70.7084	0.824931
virtual sample	S16	0.1	2.96	0.9531	63.2953	0.738445
virtual sample	S16	0.15	1.22	0.9543	25.901	0.302178
virtual sample	S16	0.2	2.69	0.9522	56.9857	0.664834
virtual sample	S16	0.25	3.58	0.9518	76.1744	0.888701
virtual sample	S16	0.3	1.74	0.9451	35.6598	0.416031
virtual sample	S16	0.35	3.69	0.9328	76.3399	0.890632
virtual sample	S16	0.4	2.65	0.9525	56.9585	0.664516
virtual sample	S17	0.03	3.59	0.9419	76.2129	0.889151
virtual sample	S17	0.05	2.04	0.9534	43.6119	0.508806
virtual sample	S17	0.1	3.01	0.9543	65.299	0.761821
virtual sample	S17	0.15	2.91	0.9502	62.8789	0.733587
virtual sample	S17	0.2	1.85	0.9525	39.5741	0.461698
virtual sample	S17	0.25	2.67	0.9546	57.5228	0.671099
virtual sample	S17	0.3	2.6	0.954	55.2767	0.644895
virtual sample	S17	0.35	2.95	0.9383	61.5708	0.718326
virtual sample	S17	0.4	3.12	0.9538	67.1478	0.783391
virtual sample	S18	0.03	3.16	0.9303	65.7976	0.767639
virtual sample	S18	0.05	2.89	0.9537	62.2912	0.726731
virtual sample	S18	0.1	3.17	0.9544	69.1045	0.806219
virtual sample	S18	0.15	3.41	0.9504	73.7347	0.860238
virtual sample	S18	0.2	3.38	0.9538	73.0991	0.852823
virtual sample	S18	0.25	2.57	0.9355	54.5229	0.636101
virtual sample	S18	0.3	3.14	0.9544	65.8821	0.768624
virtual sample	S18	0.35	2.6	0.94	55.5833	0.648472
virtual sample	S18	0.4	3.32	0.9545	71.7902	0.837552
virtual sample	S19	0.03	1.78	0.9357	36.6043	0.427051
virtual sample	S19	0.05	2.73	0.9541	58.9273	0.687485
virtual sample	S19	0.1	2.67	0.9533	56.4768	0.658896
virtual sample	S19	0.15	2.65	0.9533	57.198	0.66731
virtual sample	S19	0.2	2.56	0.9563	54.8532	0.639954
virtual sample	S19	0.25	3.07	0.9509	64.4266	0.751644
virtual sample	S19	0.3	1.55	0.9478	32.0889	0.37437
virtual sample	S19	0.35	2.77	0.9267	56.1308	0.65486
virtual sample	S19	0.4	3.31	0.9537	72.3017	0.843519
virtual sample	S20	0.03	2.78	0.9431	58.3969	0.681297
virtual sample	S20	0.05	2.13	0.9561	45.3853	0.529495
virtual sample	S20	0.1	3.52	0.9551	76.4794	0.89226
virtual sample	S20	0.15	3.02	0.9528	64.5649	0.753257
virtual sample	S20	0.2	2.58	0.9546	55.6643	0.649417
virtual sample	S20	0.25	1.62	0.9457	32.7047	0.381555
virtual sample	S20	0.3	3.37	0.9525	72.6087	0.847102
virtual sample	S20	0.35	2.81	0.9439	59.9216	0.699086
virtual sample	S20	0.4	4.13	0.9537	89.1476	1.04006
virtual sample	S21	0.03	1.75	0.9483	36.7207	0.428408
virtual sample	S21	0.05	1.77	0.9528	37.6585	0.439349
virtual sample	S21	0.1	2.35	0.9504	49.3596	0.575862
virtual sample	S21	0.15	2.95	0.9498	63.4509	0.740261
virtual sample	S21	0.2	2.47	0.9446	52.9908	0.618226
virtual sample	S21	0.25	2.58	0.931	54.5526	0.636447
virtual sample	S21	0.3	3.85	0.938	80.5523	0.939777
virtual sample	S21	0.35	2.55	0.9298	51.0919	0.596073
virtual sample	S21	0.4	2.91	0.9415	61.7842	0.720816
virtual sample	S22	0.03	4.38	0.9444	88.6765	1.03456
virtual sample	S22	0.05	2.71	0.9507	57.6754	0.67288
virtual sample	S22	0.1	2.95	0.9562	62.8642	0.733416
virtual sample	S22	0.15	2.2	0.9297	45.775	0.534041
virtual sample	S22	0.2	3.64	0.9505	78.7759	0.919052
virtual sample	S22	0.25	3.33	0.9459	71.344	0.832347
virtual sample	S22	0.3	3.13	0.9483	66.4614	0.775382
virtual sample	S22	0.35	2.58	0.9379	55.1554	0.64348
virtual sample	S22	0.4	4.09	0.9451	87.3906	1.01956
virtual sample	S23	0.03	2.63	0.94	55.8051	0.651059
virtual sample	S23	0.05	2.9	0.9564	62.6063	0.730407
virtual sample	S23	0.1	2.65	0.9537	57.0792	0.665924
virtual sample	S23	0.15	3.03	0.9514	66.2407	0.772808
virtual sample	S23	0.2	3.09	0.955	65.9597	0.769529
virtual sample	S23	0.25	2.37	0.953	51.0821	0.595958
virtual sample	S23	0.3	2.65	0.9399	56.7532	0.662121
virtual sample	S23	0.35	3.1	0.9276	62.672	0.731173
virtual sample	S23	0.4	3.14	0.9243	64.1466	0.748377
virtual sample	S24	0.03	2.22	0.9476	45.1881	0.527195
virtual sample	S24	0.05	2.97	0.9501	63.5513	0.741431
virtual sample	S24	0.1	2.32	0.9602	50.4685	0.588799
virtual sample	S24	0.15	2.43	0.9498	52.1872	0.608851
virtual sample	S24	0.2	3.94	0.9518	84.8552	0.989977
virtual sample	S24	0.25	2.75	0.9436	58.1527	0.678449
virtual sample	S24	0.3	2.95	0.9394	61.8314	0.721366
virtual sample	S24	0.35	2.73	0.947	57.9609	0.67621
virtual sample	S24	0.4	3.06	0.9448	65.7504	0.767088
virtual sample	S25	0.03	3.33	0.9438	66.9027	0.780531
virtual sample	S25	0.05	2.49	0.9542	53.1728	0.62035
virtual sample	S25	0.1	2.71	0.9569	58.432	0.681707
virtual sample	S25	0.15	2.89	0.9524	62.6503	0.73092
virtual sample	S25	0.2	2.52	0.95	54.8041	0.639381
virtual sample	S25	0.25	2.47	0.9374	53.0607	0.619042
virtual sample	S25	0.3	3.94	0.9491	85.4356	0.996749
virtual sample	S25	0.35	2.08	0.9196	43.5096	0.507612
virtual sample	S25	0.4	3.97	0.9421	84.2755	0.983214
virtual sample	S26	0.03	2.5	0.9461	51.6665	0.602776
virtual sample	S26	0.05	3.5	0.9438	72.8273	0.849652
virtual sample	S26	0.1	2.88	0.9483	58.5714	0.683333
virtual sample	S26	0.15	3.64	0.9494	78.502	0.915856
virtual sample	S26	0.2	3.23	0.9541	70.1622	0.81856
virtual sample	S26	0.25	2.87	0.9339	60.1692	0.701973
virtual sample	S26	0.3	3.33	0.949	72.5161	0.846021
virtual sample	S26	0.35	3.5	0.9486	74.8448	0.873189
virtual sample	S26	0.4	2.55	0.9473	54.2111	0.632463
virtual sample	S27	0.03	1.43	0.9467	29.1031	0.339536
virtual sample	S27	0.05	2.11	0.9542	44.7717	0.522337
virtual sample	S27	0.1	2.59	0.954	55.3773	0.646069
virtual sample	S27	0.15	3.22	0.9497	69.195	0.807275
virtual sample	S27	0.2	3	0.9448	64.006	0.746736
virtual sample	S27	0.25	3.69	0.9404	79.1796	0.923762
virtual sample	S27	0.3	2.42	0.9316	51.963	0.606235
virtual sample	S27	0.35	3.06	0.9309	62.0352	0.723744
virtual sample	S27	0.4	3.26	0.9416	69.0619	0.805722
